# Supplementary material for: Artificial intelligence applied in neoantigen identification facilitates personalized cancer immunotherapy
Source: Front Oncol. 2023 Jan 9;12:1054231. doi: 10.3389/fonc.2022.1054231 (PMC9868469; doi:10.3389/fonc.2022.1054231)
Supplement: Supplementary file 2 [file Table_1.xlsx]

## Sheet: Table S5
Step	Algorithm		Strategy		Performance		Publication	Year
	Non-AI-based tool	AI-based tool	Non-AI-based tool	AI-based tool	Non-AI-based tool	AI-based tool
Variant calling	Separate, GIREMI, RNAEditor, Prediction	DeepRed	-	Combination of deep-learning and ensemble-learning	Accuracy: 63.54%-89.58% Sensitivity: 6.78%-83.05% Specificity: 72.93%-98.50% PPV*: 31.03%-95.35%	Accuracy: 93.23% Sensitivity:79.66% Specificity: 99.25% PPV: 97.92%	29662087	2018
	MuTect1, MuTect2, SomaticSniper, Strelka, VarDict, VarScan2	Cerebro	-	Random forest	Sensitivity: 90%-99% PPV: 34%-92% F1*:49%-94% FPR*: 0.122-3.252	Sensitivity: 97% PPV: 98% F1: 98% FPR: 0.036	30185652	2018
	GATK (raw), Strelka, GATK (VQSR), GATK (flt), FreeBayes, 16GT, SAMtools	DeepVariant	Bioinformatics	Deep neural networks	SNP: F1: 98.958%-99.935% Precision: 99.318%-99.983% Indel: F1: 87.951%-99.366% Precision: 93.066%-99.628%	SNP: F1: 99.982% Precision: 99.989% Indel: F1: 99.507% Precision: 99.666%	30247488	2018
	VarDict, VarScan2, MuTect2, MuSE, SomaticSniper, Strelka2, SomaticSeq	NeuSomatic	-	Deep convolutional neural network	Real dataset COLO829 Extrapolated Precision: 37.6%-99.1% Extrapolated F1: 53.7%-99.4% Real dataset CLL1 Extrapolated Precision: 17.8%-86.6% Extrapolated F1: 29.6%-88.4% Real dataset TCGA-AZ-6601 Extrapolated Precision: 62.8%-98.8% Extrapolated F1: 68.2%-99.2%	Real dataset COLO829 Extrapolated Precision: 99.9% Extrapolated F1: 99.7% Real dataset CLL1 Extrapolated Precision: 97.9% Extrapolated F1: 93.2% Real dataset TCGA-AZ-6601 Extrapolated Precision: 99.3% Extrapolated F1: 99.6%	30833567	2019
	Hi-C breakfinder	EagleC	-	Combination of deep-learning and ensemble-learning	Validation rate: 55.0% (BT-474) 55.4% (HCC1954) 54.9% (MCF7)	Validation rate: 84.8% (BT-474) 76.3% (HCC1954) 73.8% (MCF7)	35704579	2022
Peptide-MHC binding affinity prediction	Pickpocket	ConvMHC	Scoring function	Deep convolutional neural networks	HLA-A test subset Mean of the F1 score: 0.561 Median of the F1 score: 0.625 HLA-B test subset Mean of the F1 score: 0.560 Median of the F1 score: 0.593	HLA-A test subset Mean of the F1 score: 0.638 Median of the F1 score: 0.696 HLA-B test subset Mean of the F1 score: 0.593 Median of the F1 score: 0.667	29281985	2017
	Rankpep	NetMHC 4.0	Scoring function	Artificial Neural Network	Overall AUC* with all lengths and both alleles together: 0.894	Overall AUC with all lengths and both alleles together: 0.974	32453790	2020
	SMMPMBEC	NetMHCpan 4.0	Scoring function	Artificial Neural Network	Overall AUC with all lengths and both alleles together: 0.940	Overall AUC with all lengths and both alleles together: 0.979	32453790	2020
	Pickpocket 1.1	MixMHCpred 2.0.1	Scoring function	Fully unsupervised and semi-supervised machine-learning	HLA-A*02:01 (length: 9) Accuracy: 0.606 Sensitivity: 0.609 Specificity: 0.603	HLA-A*02:01 (length: 9) Accuracy: 0.720 Sensitivity: 0.701 Specificity: 0.738	31204427	2020
	PSSMHCpan 1.0	MHCnuggets 2.0	Scoring function	Gated recurrent neural networks	HLA-B*27:09 (length: 9) Accuracy: 0.924 Sensitivity: 0.949 Specificity: 0.899	HLA-B*27:09 (length: 9) Accuracy: 0.963 Sensitivity: 0.966 Specificity: 0.960	31204427	2020
	SYFPEITHI	MHCflurry (57)	Scoring function	Artificial Neural Network	Overall AUC with all lengths and both alleles together: 0.778	Overall AUC with all lengths and both alleles together: 0.977	32453790	2020
	SMMPMBEC	IConMHC (63)	Scoring function	Deep learning convolutional neural network	HLA-A*31:01 dataset AUC: 0.917 SRCC*: 0.711 HLA-B*27:05 dataset AUC: 0.959 SRCC: 0.751 HLA-B*57:01 dataset AUC: 0.886 SRCC: 0.564	HLA-A*31:01 dataset AUC: 1.000 SRCC: 0.853 HLA-B*27:05 dataset AUC: 0.980 SRCC: 0.784 HLA-B*57:01 dataset AUC: 0.943 SRCC: 0.612	32577798	2020
TCR-pMHC binding prediction	TCRdist	NetTCR-2.0	CDR similarity-weighted distances	“shallow” convolutional neural network	Peptide: GILGFVFTL TCR: alpha+beta AUC: 0.85 Peptide: GLCTLVAML TCR: alpha+beta AUC: 0.83 Peptide: NLVPMVATV TCR: alpha+beta AUC: 0.74	Peptide: GILGFVFTL TCR: alpha+beta AUC: 0.93 Peptide: GLCTLVAML TCR: alpha+beta AUC: 0.91 Peptide: NLVPMVATV TCR: alpha+beta AUC: 0.82	34508155	2021
	TCRdist	TCRGP	CDR similarity-weighted distances	Gaussian process classification	CDR3 Mean AUROC*: 0.743 CDR1, CDR2, CDR2.5, and CDR3 Mean AUROC: 0.783	CDR3 Mean AUROC: 0.806 CDR1, CDR2, CDR2.5, and CDR3 Mean AUROC: 0.863	doi: https://doi.org/10.1101/542332	-
*PPV: positive predictive value, *F1: F-score for accuracy, *FPR: False positive rate, *AUC: area under the ROC curve, *SRCC: Spearman’s rank correlation coefficient, *AUROC: the area under the receiver operating characteristic curve
